# Supplementary material for: Genome-Wide Analysis of Tomato SlCCD Genes and the Role of SlCCD11 in Enhancing Salt Tolerance
Source: Plants (Basel). 2026 Jan 19;15(2):300. doi: 10.3390/plants15020300 (PMC12845110; doi:10.3390/plants15020300)
Supplement: Supplementary file 1 [file plants-15-00300-s001.zip]

Archive with 1 entries (1 files):
- plants-4033335-supplementary.pdf
